# Supplementary material for: Comparison of Eco-Friendly Ionic Liquids and Commercial Bio-Derived Lubricant Additives in Terms of Tribological Performance and Aquatic Toxicity
Source: Molecules. 2024 Aug 14;29(16):3851. doi: 10.3390/molecules29163851 (PMC11357439; doi:10.3390/molecules29163851)
Supplement: Supplementary file 1 [file molecules-29-03851-s001.zip]

Archive with 1 entries (1 files):
- molecules-3133331-supplementary.pdf
